# Supplementary material for: Flowers and Leaves Extracts of Stachys palustris L. Exhibit Stronger Anti-Proliferative, Antioxidant, Anti-Diabetic, and Anti-Obesity Potencies than Stems and Roots Due to More Phenolic Compounds as Revealed by UPLC-PDA-ESI-TQD-MS/MS
Source: Pharmaceuticals (Basel). 2022 Jun 23;15(7):785. doi: 10.3390/ph15070785 (PMC9317270; doi:10.3390/ph15070785)
Supplement: Supplementary file 1 [file pharmaceuticals-15-00785-s001.zip]

Archive with 1 entries (1 files):
- pharmaceuticals-1720443-Supplementary Materials.pdf
